# Supplementary material for: Study of the Adhesion of the Human Gut Microbiota on Electrospun Structures
Source: Bioengineering (Basel). 2022 Feb 26;9(3):96. doi: 10.3390/bioengineering9030096 (PMC8945341; doi:10.3390/bioengineering9030096)
Supplement: Supplementary file 1 [file bioengineering-09-00096-s001.zip]

Archive with 1 entries (1 files):
- bioengineering-1585564-supplementary.pdf
